# Supplementary material for: Oncogenes, tumor suppressor and differentiation genes represent the oldest human gene classes and evolve concurrently
Source: Sci Rep. 2019 Nov 11;9:16410. doi: 10.1038/s41598-019-52835-w (PMC6848199; doi:10.1038/s41598-019-52835-w)
Supplement: Supplementary file 5 — Supplementary Dataset 4 [file 41598_2019_52835_MOESM5_ESM.xlsx]

## Sheet: Supplementary Dataset 4
Supplementary Dataset 4. Relative evolutionary novelty of gene classes (pairwise bootstrap analysis, 10000 replications)
	Housekeeping genes	Differentiation genes	Oncogenes	Tumor_suppressor_genes	Homeobox genes	Apoptosis genes	CT antigen genes (autosomal)	BMC GSTSE protein coding genes	BMC GSTSE non-coding genes	CT-X antigen genes
Housekeeping genes	0	1	0.4793	0.876	0.9819	0.804	0.8741	0.9146	0.9999	0.9998
Differentiation genes	0	0	0	0	0.6713	0.4756	0.3774	0.3414	0.7642	0.9936
Oncogenes	0	0.0001	0	0	0.7156	0.2998	0.1839	0.2516	0.2833	0.6627
Tumor suppressor genes	0	0.6409	0.0142	0	0.8933	0.6064	0.7018	0.674	0.9595	0.9993
Homeobox genes	0	0	0	0	0	0.019	0.0021	0.0227	0.0199	0.1376
Apoptosis genes	0	0	0	0	0.0026	0	0.0115	0.041	0.0618	0.383
CT antigen genes (autosomal)	0	0	0	0	0	0.0037	0	0.0404	0.1904	0.4755
BMC GSTSE protein coding genes	0	0	0	0	0	0.0003	0.0006	0	0.2047	0.3757
BMC GSTSE non-coding genes (autosomal)	0	0	0	0	0	0	0	0	0	0.0358
CT-X antigen genes	0	0	0	0	0	0	0	0	0	0
* Rate of bootstrap replications, such that the age curve of gene class X ordered before the gene class Y is upper (over the diagonal) or lower (under the diagonal) for all the age points
