# Supplementary material for: Oncogenes, tumor suppressor and differentiation genes represent the oldest human gene classes and evolve concurrently
Source: Sci Rep. 2019 Nov 11;9:16410. doi: 10.1038/s41598-019-52835-w (PMC6848199; doi:10.1038/s41598-019-52835-w)
Supplement: Supplementary file 6 — Supplementary Dataset 5 [file 41598_2019_52835_MOESM6_ESM.xlsx]

## Sheet: Supplementary Dataset 5
Supplementary Dataset 5. Pairwise statistical analysis of the relative evolutionary novelty of gene clusters
Direction \ P-value	CLUST_I	CLUST_II	CLUST_III
CLUST_I	*	0.35131	1.67e-05
CLUST_II	negative	*	1
CLUST_III	negative	intersection	*
Direction \ P-value	CLUST_I-II	CLUST_III
CLUST_I-II	*	1.88e-05
CLUST_III	negative	*
Direction \ P-value	CLUST_III	OTHER_GENES
CLUST_III	*	0.001534
OTHER_GENES	positive	*
