# Supplementary material for: Oncogenes, tumor suppressor and differentiation genes represent the oldest human gene classes and evolve concurrently
Source: Sci Rep. 2019 Nov 11;9:16410. doi: 10.1038/s41598-019-52835-w (PMC6848199; doi:10.1038/s41598-019-52835-w)
Supplement: Supplementary file 7 — Supplementary Dataset 6 [file 41598_2019_52835_MOESM7_ESM.xlsx]

## Sheet: Supplementary Dataset 6
Supplementary Dataset 6. Relative evolutionary novelty of gene clusters (pairwise bootstrap analysis, 10000 replications)
Positive* \ Negative*	CLUST_I	CLUST_II	CLUST_III
CLUST_I	0	0.6817	0.996
CLUST_II	0	0	0.2433
CLUST_III	0	0	0
Positive* \Negative*	CLUST_I-II	CLUST_III
CLUST_I-II	0	0.9952
CLUST_III	0	0
Positive* \Negative*	CLUST_III	OTHER_GENES
CLUST_III	0	0
OTHER_GENES	0.798	0
* Rate of bootstrap replications, such that the age curve of gene cluster X ordered before the gene cluster Y is upper (over the diagonal) or lower (under the diagonal) for all the age points
