# Supplementary material for: Oncogenes, tumor suppressor and differentiation genes represent the oldest human gene classes and evolve concurrently
Source: Sci Rep. 2019 Nov 11;9:16410. doi: 10.1038/s41598-019-52835-w (PMC6848199; doi:10.1038/s41598-019-52835-w)
Supplement: Supplementary file 8 — Supplementary Dataset 7 [file 41598_2019_52835_MOESM8_ESM.xlsx]

## Sheet: Supplementary Dataset 7.1
Supplementary Dataset 7.1. Pairwise intersections counts***
	Clust I				Clust II				Clust III
Expected* \ Observed**	Housekeeping genes	Differentiation genes	Oncogenes	Tumor_suppressor_genes	Homeobox genes	Apoptosis genes	CT antigen genes (autosomal)	BMC GSTSE protein coding genes	BMC GSTSE non-coding genes	CT-X antigen genes
Housekeeping genes	6789	1224	100	457	17	33	5	3	0	0
Differentiation genes	1253	3697	139	431	144	22	36	24	0	2
Oncogenes	76	41	224	32	6	3	1	1	0	0
Tumor suppressor genes	333	182	11	984	20	16	4	1	0	0
Homeobox genes	78	43	3	11	231	0	0	2	0	1
Apoptosis genes	18	10	1	3	1	53	0	0	0	0
CT antigen genes (autosomal)	37	20	1	5	1	0	109	1	0	0
BMC GSTSE protein coding genes	20	11	1	3	1	0	0	60	0	7
BMC GSTSE non-coding genes	41	22	1	6	1	0	1	0	121	0
CT-X antigen genes	26	14	1	4	1	0	0	0	0	77
* For each pair of classes the expected intersection is obtained under the assumption of independent attendence genes to the classes
** All observed pairwise intersections including triple and quadruple intersections
*** Gene counts in this table do not match those in Methods, p.16. The numbers differ due to requirement for being in ProteinHistorian (see p.18 and p.15 for BMC GSTSE ncRNA genes).

## Sheet: Supplementary Dataset 7.2
Supplementary Dataset 7.2. Statistical analysis of the pairwise intersections
Fisher's test** \ Chi-square**	Housekeeping genes	Differentiation genes	Oncogenes	Tumor_suppressor_genes	Homeobox genes	Apoptosis genes	CT antigen genes (autosomal)	BMC GSTSE protein coding genes	BMC GSTSE non-coding genes	CT-X antigen genes
Housekeeping genes	*	0.274	0.000814	1.96e-17	1.92e-17	2.4e-05	1.78e-10	4.26e-06	6.02e-15	6.64e-10
Differentiation genes	0.273	*	1.51e-63	1.11e-97	2.35e-66	3.26e-05	0.00014	3.45e-05	2.88e-07	0.000567
Oncogenes	0.00082	1.39e-47	*	1.86e-10	0.0664	0.0126	1	1	0.459	0.695
Tumor suppressor genes	7.7e-17	2.57e-79	5.62e-08	*	0.0125	2.26e-16	0.704	0.387	0.0216	0.0829
Homeobox genes	1.01e-21	1.3e-49	0.0458	0.0133	*	0.886	0.496	0.328	0.444	1
Apoptosis genes	2.9e-05	0.000102	0.0214	2.72e-09	1	*	1	1	1	1
CT antigen genes (autosomal)	2e-13	0.000267	1	0.822	0.64	1	*	0.76	0.844	1
BMC GSTSE protein coding genes	1.34e-07	8.56e-05	0.491	0.37	0.152	1	0.28	*	1	3.32e-39
BMC GSTSE non-coding genes	2.03e-22	2.57e-11	0.648	0.00468	0.652	1	1	1	*	1
CT-X antigen genes	1.62e-14	4.49e-05	1	0.0335	0.591	1	1	3.08e-09	1	*
** P-values, for each pair of classes the null hypothesis is independent attendence genes to the classes

## Sheet: Supplementary Dataset 7.3
Supplementary Dataset 7.3. Multiple intersections of gene classes
Gene classes	Count	Freq1**	Freq2**	Freq3**	Freq4**	MaxFreq
Triple intersections only*
Housekeeping_genes:Differentiation_genes:Oncogenes	53	0.00780675	0.0143359	0.236607		0.236607
Housekeeping_genes:Differentiation_genes:Apoptosis_genes	12	0.00176757	0.00324588	0.226415		0.226415
Housekeeping_genes:Differentiation_genes:Tumor_suppressor_genes	170	0.0250405	0.0459832	0.172764		0.172764
Housekeeping_genes:Tumor_suppressor_genes:Apoptosis_genes	6	0.000883783	0.00609756	0.113208		0.113208
Differentiation_genes:Tumor_suppressor_genes:Homeobox_genes	15	0.00405734	0.0152439	0.0649351		0.0649351
Differentiation_genes:Oncogenes:Tumor_suppressor_genes	11	0.00297539	0.0491071	0.0111789		0.0491071
Differentiation_genes:Tumor_suppressor_genes:Apoptosis_genes	2	0.000540979	0.00203252	0.0377358		0.0377358
Housekeeping_genes:Oncogenes:Apoptosis_genes	2	0.000294594	0.00892857	0.0377358		0.0377358
Housekeeping_genes:Differentiation_genes:Homeobox_genes	8	0.00117838	0.00216392	0.034632		0.034632
Differentiation_genes:Homeobox_genes:BMC_GSTSE_protein_coding_genes	2	0.000540979	0.00865801	0.0333333		0.0333333
Differentiation_genes:Oncogenes:Apoptosis_genes	1	0.00027049	0.00446429	0.0188679		0.0188679
Differentiation_genes:Tumor_suppressor_genes:CT_antigen_genes_(autosomal)	2	0.000540979	0.00203252	0.0183486		0.0183486
Differentiation_genes:CT_antigen_genes_(autosomal):BMC_GSTSE_protein_coding_genes	1	0.00027049	0.00917431	0.0166667		0.0166667
Differentiation_genes:Oncogenes:BMC_GSTSE_protein_coding_genes	1	0.00027049	0.00446429	0.0166667		0.0166667
Housekeeping_genes:Oncogenes:Tumor_suppressor_genes	3	0.000441891	0.0133929	0.00304878		0.0133929
Differentiation_genes:Homeobox_genes:CT-X_antigen_genes	1	0.00027049	0.004329	0.012987		0.012987
Housekeeping_genes:Differentiation_genes:CT_antigen_genes_(autosomal)	1	0.000147297	0.00027049	0.00917431		0.00917431
Differentiation_genes:Oncogenes:Homeobox_genes	2	0.000540979	0.00892857	0.00865801		0.00892857
Quadruple intersections
Housekeeping_genes:Differentiation_genes:Tumor_suppressor_genes:Apoptosis_genes	4	0.000589188	0.00108196	0.00406504	0.0754717	0.0754717
Housekeeping_genes:Differentiational_genes:Oncogenes:Tumor_suppressor_genes	12	0.00176757	0.00324588	0.0535714	0.0121951	0.0535714
Housekeeping_genes:Differentiational_genes:Oncogenes:Homeobox_genes	2	0.000294594	0.000540979	0.00892857	0.00865801	0.00892857
Differentiation_genes:Oncogenes:Tumor_suppressor_genes:Homeobox_genes	1	0.00027049	0.00446429	0.00101626	0.004329	0.00446429
Housekeeping_genes:Differentiation_genes:Tumor_suppressor_genes:Homeobox_genes	1	0.000147297	0.00027049	0.00101626	0.004329	0.004329
* Genes in quadruple intersections of classes are excluded from triple intersections
** Intersection share in the corresponding source set
