# Supplementary material for: Oncogenes, tumor suppressor and differentiation genes represent the oldest human gene classes and evolve concurrently
Source: Sci Rep. 2019 Nov 11;9:16410. doi: 10.1038/s41598-019-52835-w (PMC6848199; doi:10.1038/s41598-019-52835-w)
Supplement: Supplementary file 9 — Supplementary Dataset 8 [file 41598_2019_52835_MOESM9_ESM.xlsx]

## Sheet: Supplementary Dataset 8
Supplementary Dataset 8. The table of correspondence of the number of oncogenes and cell types in different multicellular organisms
	Oncogenes*	Cell types**
Cellular Organisms (E. coli)	1	0
Eukaryota (E. histolytica)	8	0
Opisthokonta (S. cerevisiae)	11	0
Bilateria (D. melanogaster)	67	60
Deuterostomia (S. purpuratus)	89	N/A
Chordata (C. intestinalis)	104	71
Euteleostomi (T. rubripes)	167	114
Tetrapoda (X. tropicalis)	181	121
Amniota (G. gallus)	189	150
Mammalia (M. musculus)	195	157
Theria (M. domestica)	203	N/A
Eutheria (C. familiaris)	210	N/A
Euarchontoglires (R. norvegicus)	214	N/A
Catarrhini (M. mulatta)	215	171
Homininae (P. troglodytes)	218	N/A
H.sapiens	224	240***
*The number of oncogenes is derived from TAG database by ProteinHistorian [44].
**The number of different cell types for each organism was taken from Bell and Mooers (1997) [39] and Chen et al. (2014) [40].
***411 cell types according to Vickaryous and Hall [41].
N/A – not available
