# Supplementary material for: Oncogenes, tumor suppressor and differentiation genes represent the oldest human gene classes and evolve concurrently
Source: Sci Rep. 2019 Nov 11;9:16410. doi: 10.1038/s41598-019-52835-w (PMC6848199; doi:10.1038/s41598-019-52835-w)
Supplement: Supplementary file 10 — Supplementary Dataset 9 [file 41598_2019_52835_MOESM10_ESM.xlsx]

## Sheet: Supplementary Dataset 9
Supplementary Dataset 9. Bootstrap statistics of the gene age curves (10000 replications)
Curve	Statistic	H.sapiens	Homininae	Catarrhini	Euarchontoglires	Eutheria	Theria	Mammalia	Amniota	Tetrapoda	Euteleostomi	Chordata	Deuterostomia	Bilateria	Opisthokonta	Eukaryota	Cellular organisms
Housekeeping genes	Mean	1	0.982789144203859	0.97896215937546	0.971011577551922	0.962461098836353	0.937438827515098	0.88028068935042	0.857740786566505	0.82065290911769	0.774688820150243	0.61999746648991	0.57568991014877	0.471252570334364	0.294642392104876	0.225414641331566	0.0583070997201355
	MSE	0	0.00157227156466882	0.00173024370533595	0.00203287180295398	0.00231059143527992	0.00295778085611186	0.00396205718337713	0.00425910807229912	0.00466274721085121	0.00509493894081722	0.00593352929285414	0.00603650396309214	0.00603578335675478	0.00556675659567668	0.00508227724918788	0.0028603821089901
	Q1	1	0.981735159817352	0.977758138164678	0.969656797761084	0.960966268964501	0.935483870967742	0.877596111356606	0.854912358226543	0.81764619237001	0.771247606422154	0.615996464869642	0.571660038297246	0.467079098541759	0.29091176903815	0.22182942996023	0.056414788628664
	MED	1	0.982766239505082	0.978936514950655	0.970982471645309	0.962439239946973	0.937546030343202	0.880394756223302	0.857858300191486	0.820739431433201	0.774782736780085	0.619973486522316	0.575784357048166	0.471350714390927	0.294594196494329	0.225364560318162	0.0583296509058772
	Q3	1	0.983797319192812	0.980114891736633	0.972308145529533	0.964059508027692	0.939460892620415	0.883046103991751	0.860656945058182	0.823832670496391	0.778023272941523	0.623950508174989	0.57976137870084	0.4753277360436	0.298423921048755	0.228899690676094	0.0602445131830903
Differentiation genes	Mean	1	0.965034000540979	0.955857451988098	0.944518122802272	0.930186286177982	0.892072491209088	0.811691479578036	0.767581985393562	0.708625939951312	0.647237652150392	0.435972545307006	0.382166432242359	0.278888017311334	0.109509007303219	0.0800705436840682	0.014861347038139
	MSE	0	0.00303491686108376	0.00336673018344681	0.00378290383696082	0.0042164992015956	0.00509652511410281	0.00639205785602922	0.00691346473796078	0.00746521371945933	0.00787310180972828	0.00802228141561706	0.00789917542327701	0.00732098768169188	0.00516484531612351	0.00448271703522725	0.00201579242297574
	Q1	1	0.962942926697322	0.95374628076819	0.9421152285637	0.927238301325399	0.888558290505815	0.807411414660536	0.763051122531783	0.703543413578577	0.642142277522315	0.430619421152286	0.37679199350825	0.274005950770895	0.106031917771166	0.077089532053016	0.0135244793075467
	MED	1	0.96510684338653	0.955910197457398	0.944549634839059	0.930213686773059	0.892074655125778	0.81173924803895	0.767649445496348	0.708682715715445	0.647281579659183	0.436029212875304	0.382201785231269	0.278874763321612	0.109548282391128	0.0800649175006762	0.0148769272383013
	Q3	1	0.967000270489586	0.958074114146605	0.946984041114417	0.932918582634569	0.89559101974574	0.816067081417365	0.772247768460914	0.713551528266162	0.652420881796051	0.441439004598323	0.387341087368136	0.283743575872329	0.11306464701109	0.0830403029483365	0.016229375169056
Oncogenes	Mean	1	0.973234375	0.959817410714286	0.955323660714286	0.937584821428571	0.906240625	0.870463839285714	0.843499553571429	0.807938839285714	0.745342857142857	0.464445089285714	0.397285267857143	0.298771428571429	0.0490160714285714	0.0355866071428571	0.00451651785714286
	MSE	0	0.0109638739037239	0.0132418412982263	0.0139561747516247	0.0162933408464064	0.0195198091035705	0.0226104528996909	0.024478765668007	0.0262412234167905	0.0291130261222063	0.0337502778250849	0.0330062913858433	0.0308871575025711	0.0143757076010392	0.0122849317892236	0.00445995977077822
	Q1	1	0.964285714285714	0.950892857142857	0.946428571428571	0.928571428571429	0.892857142857143	0.857142857142857	0.825892857142857	0.790178571428571	0.727678571428571	0.441964285714286	0.375	0.276785714285714	0.0401785714285714	0.0267857142857143	0
	MED	1	0.973214285714286	0.959821428571429	0.955357142857143	0.9375	0.90625	0.870535714285714	0.84375	0.808035714285714	0.745535714285714	0.464285714285714	0.397321428571429	0.299107142857143	0.0491071428571429	0.0357142857142857	0.00446428571428571
	Q3	1	0.982142857142857	0.96875	0.964285714285714	0.950892857142857	0.919642857142857	0.883928571428571	0.861607142857143	0.825892857142857	0.763392857142857	0.486607142857143	0.419642857142857	0.321428571428571	0.0580357142857143	0.0446428571428571	0.00892857142857143
Tumor suppressor genes	Mean	1	0.97656006097561	0.967355894308943	0.957249796747968	0.940987398373984	0.914481300813008	0.856730995934959	0.819249898373984	0.758439735772358	0.690318597560976	0.474948069105691	0.405778353658537	0.289698780487805	0.143315853658537	0.10061656504065	0.0274406504065041
	MSE	0	0.00477961102076752	0.00562518393208235	0.00639050473214767	0.00743993237356695	0.00885650613944012	0.0111075098695362	0.0122342806693306	0.0137631044470075	0.0147748652478373	0.0160225533577049	0.0157311336081291	0.0146174971590023	0.0113453212321882	0.00966455928795919	0.00522079231458907
	Q1	1	0.973577235772358	0.963414634146341	0.953252032520325	0.935975609756098	0.908536585365854	0.849593495934959	0.810975609756098	0.748983739837398	0.679878048780488	0.464430894308943	0.395325203252033	0.279471544715447	0.135162601626016	0.0934959349593496	0.024390243902439
	MED	1	0.976626016260163	0.967479674796748	0.957317073170732	0.941056910569106	0.914634146341463	0.856707317073171	0.819105691056911	0.758130081300813	0.690040650406504	0.474593495934959	0.405487804878049	0.289634146341463	0.143292682926829	0.100609756097561	0.0274390243902439
	Q3	1	0.979674796747967	0.971544715447154	0.961382113821138	0.946138211382114	0.920731707317073	0.863821138211382	0.827235772357724	0.768292682926829	0.70020325203252	0.485772357723577	0.415650406504065	0.29979674796748	0.150406504065041	0.106707317073171	0.0304878048780488
Homeobox_genes	Mean	1	0.956593939393939	0.939257142857143	0.917552813852814	0.90881948051948	0.856838961038961	0.7268	0.666192207792208	0.609902164502165	0.493292207792208	0.198912121212121	0.155917748917749	0.0911233766233766	0.0130593073593074	0.00869004329004329	0
	MSE	0	0.0133212605451906	0.0156449686588012	0.0180457626454726	0.0188576051071646	0.0228483100003991	0.0292549879234569	0.0310969432997573	0.0320352747858023	0.0326209156222197	0.0264950676447133	0.0238765499138467	0.0188105763228241	0.00745534195604273	0.00607750016146576	0
	Q1	1	0.948051948051948	0.930735930735931	0.904761904761905	0.896103896103896	0.83982683982684	0.705627705627706	0.645021645021645	0.588744588744589	0.471861471861472	0.181818181818182	0.138528138528139	0.0779220779220779	0.00865800865800866	0.00432900432900433	0
	MED	1	0.956709956709957	0.939393939393939	0.917748917748918	0.909090909090909	0.857142857142857	0.727272727272727	0.666666666666667	0.61038961038961	0.493506493506494	0.199134199134199	0.155844155844156	0.0909090909090909	0.012987012987013	0.00865800865800866	0
	Q3	1	0.965367965367965	0.948051948051948	0.930735930735931	0.922077922077922	0.874458874458874	0.748917748917749	0.688311688311688	0.632034632034632	0.515151515151515	0.216450216450216	0.173160173160173	0.103896103896104	0.0173160173160173	0.012987012987013	0
Apoptosis_genes	Mean	1	0.962320754716981	0.924752830188679	0.905594339622642	0.811339622641509	0.773267924528302	0.678898113207547	0.622911320754717	0.509832075471698	0.415207547169811	0.24511320754717	0.169958490566038	0.0565830188679245	0.0376716981132075	0.0376716981132075	0
	MSE	0	0.0265320103883743	0.0363075383102705	0.0401835470375791	0.0536367246145828	0.0572467827437297	0.0644262333626346	0.0668860664335574	0.0684969920767138	0.0681904390638015	0.0593062629050051	0.0515114537873764	0.0320131840757771	0.0262269693043507	0.0262269693043507	0
	Q1	1	0.943396226415094	0.905660377358491	0.886792452830189	0.773584905660377	0.735849056603774	0.641509433962264	0.584905660377358	0.471698113207547	0.377358490566038	0.207547169811321	0.132075471698113	0.0377358490566038	0.0188679245283019	0.0188679245283019	0
	MED	1	0.962264150943396	0.924528301886792	0.905660377358491	0.811320754716981	0.773584905660377	0.679245283018868	0.622641509433962	0.509433962264151	0.415094339622642	0.245283018867925	0.169811320754717	0.0566037735849057	0.0377358490566038	0.0377358490566038	0
	Q3	1	0.981132075471698	0.943396226415094	0.943396226415094	0.849056603773585	0.811320754716981	0.716981132075472	0.660377358490566	0.547169811320755	0.452830188679245	0.283018867924528	0.207547169811321	0.0754716981132075	0.0566037735849057	0.0566037735849057	0
CT antigen genes (autosomal)	Mean	1	0.963322935779817	0.926473394495413	0.84395504587156	0.834823853211009	0.734191743119266	0.623733944954128	0.495335779816514	0.385315596330275	0.33957247706422	0.24784128440367	0.220246788990826	0.0920449541284404	0.046294495412844	0.0185614678899083	0.0092348623853211
	MSE	0	0.0182584740421429	0.0253067263003375	0.034726744305839	0.035570885695272	0.0422232639445878	0.0461178324126526	0.0476248634194817	0.0466987712833968	0.045319300010704	0.0413063255366715	0.039533630542285	0.0274486961143897	0.0199912648523017	0.012796952774225	0.00908050391429216
	Q1	1	0.954128440366973	0.908256880733945	0.81651376146789	0.807339449541284	0.706422018348624	0.596330275229358	0.458715596330275	0.357798165137615	0.311926605504587	0.220183486238532	0.192660550458716	0.073394495412844	0.036697247706422	0.00917431192660551	0
	MED	1	0.963302752293578	0.926605504587156	0.844036697247706	0.834862385321101	0.73394495412844	0.623853211009174	0.495412844036697	0.385321100917431	0.339449541284404	0.247706422018349	0.220183486238532	0.0917431192660551	0.0458715596330275	0.018348623853211	0.00917431192660551
	Q3	1	0.972477064220184	0.944954128440367	0.871559633027523	0.862385321100917	0.761467889908257	0.651376146788991	0.532110091743119	0.412844036697248	0.36697247706422	0.275229357798165	0.247706422018349	0.110091743119266	0.055045871559633	0.0275229357798165	0.018348623853211
BMC GSTSE protein coding genes	Mean	1	0.934025	0.917498333333333	0.700153333333333	0.666726666666667	0.600235	0.517273333333333	0.449968333333333	0.43356	0.38361	0.267186666666667	0.200245	0.0833266666666667	0.03372	0.03372	0.0169316666666667
	MSE	0	0.0318919351717224	0.0352264764522667	0.0594413514378619	0.0610571888408075	0.0629115914566762	0.0637184271569182	0.0637110614540507	0.0634294521197077	0.0627321049164962	0.0572989443883036	0.0513896731775497	0.0356676706470166	0.0230003152467558	0.0230003152467558	0.0165508123716402
	Q1	1	0.916666666666667	0.9	0.666666666666667	0.633333333333333	0.55	0.483333333333333	0.4	0.383333333333333	0.333333333333333	0.233333333333333	0.166666666666667	0.05	0.0166666666666667	0.0166666666666667	0
	MED	1	0.933333333333333	0.916666666666667	0.7	0.666666666666667	0.6	0.516666666666667	0.45	0.433333333333333	0.383333333333333	0.266666666666667	0.2	0.0833333333333333	0.0333333333333333	0.0333333333333333	0.0166666666666667
	Q3	1	0.95	0.95	0.733333333333333	0.716666666666667	0.65	0.566666666666667	0.5	0.483333333333333	0.433333333333333	0.3	0.233333333333333	0.1	0.05	0.05	0.0333333333333333
BMC GSTSE non-coding genes	Mean	1	0.842889256198347	0.669281818181818	0.511761157024793	0.495217355371901	0.395909090909091	0.354559504132231	0.280335537190083	0.21436694214876	0.189755371900826	0.148714876033058	0.140366115702479	0.0990719008264463	0.0496231404958678	0.0248595041322314	0.00836776859504132
	MSE	0	0.0333793489741087	0.0431152644967072	0.0454001207987537	0.0452501068653787	0.0440219102122245	0.0431412574314565	0.0405053941989072	0.0371715550018129	0.0354092136815814	0.0322546990939217	0.0314561373115976	0.0272203774224806	0.019911972689407	0.0141817566871615	0.00826464361114395
	Q1	1	0.818181818181818	0.644628099173554	0.479338842975207	0.462809917355372	0.363636363636364	0.322314049586777	0.256198347107438	0.190082644628099	0.165289256198347	0.12396694214876	0.115702479338843	0.0826446280991736	0.0330578512396694	0.0165289256198347	0
	MED	1	0.84297520661157	0.669421487603306	0.512396694214876	0.495867768595041	0.396694214876033	0.355371900826446	0.28099173553719	0.214876033057851	0.190082644628099	0.148760330578512	0.140495867768595	0.0991735537190083	0.0495867768595041	0.0247933884297521	0.00826446280991736
	Q3	1	0.867768595041322	0.702479338842975	0.545454545454545	0.528925619834711	0.421487603305785	0.380165289256198	0.305785123966942	0.239669421487603	0.214876033057851	0.173553719008264	0.165289256198347	0.115702479338843	0.0578512396694215	0.0330578512396694	0.0165289256198347
CT-X antigen genes	Mean	1	0.870974025974026	0.767175324675325	0.221479220779221	0.208346753246753	0.116885714285714	0.103875324675325	0.0910623376623377	0.0910623376623377	0.0910623376623377	0.0519064935064935	0.0519064935064935	0.0519064935064935	0.0389675324675325	0.012861038961039	0
	MSE	0	0.0382437040749054	0.0479623728996154	0.0476857633863113	0.0467474245783895	0.0368927345716617	0.0347923875242352	0.0329284264233299	0.0329284264233299	0.0329284264233299	0.0253049187569855	0.0253049187569855	0.0253049187569855	0.0220870454369539	0.0127782092321647	0
	Q1	1	0.844155844155844	0.74025974025974	0.194805194805195	0.181818181818182	0.0909090909090909	0.0779220779220779	0.0649350649350649	0.0649350649350649	0.0649350649350649	0.038961038961039	0.038961038961039	0.038961038961039	0.025974025974026	0	0
	MED	1	0.87012987012987	0.766233766233766	0.220779220779221	0.207792207792208	0.116883116883117	0.103896103896104	0.0909090909090909	0.0909090909090909	0.0909090909090909	0.051948051948052	0.051948051948052	0.051948051948052	0.038961038961039	0.012987012987013	0
	Q3	1	0.896103896103896	0.805194805194805	0.246753246753247	0.233766233766234	0.142857142857143	0.12987012987013	0.116883116883117	0.116883116883117	0.116883116883117	0.0649350649350649	0.0649350649350649	0.0649350649350649	0.051948051948052	0.025974025974026	0
